# Supplementary material for: Genome-Wide Landscape of North-Eastern European Populations: A View from Lithuania
Source: Genes (Basel). 2021 Oct 28;12(11):1730. doi: 10.3390/genes12111730 (PMC8623362; doi:10.3390/genes12111730)
Supplement: Supplementary file 1 [file genes-12-01730-s001.zip]

Archive with 3 entries (2 files):
- supplemenary/
- supplemenary/Suppl Figures_Urnikyte.pdf
- supplemenary/SupplTablesS1-S5.xlsx
