# Supplementary material for: Genome-Wide Landscape of North-Eastern European Populations: A View from Lithuania
Source: Genes (Basel). 2021 Oct 28;12(11):1730. doi: 10.3390/genes12111730 (PMC8623362; doi:10.3390/genes12111730)
Supplement: Supplementary file 1 [file genes-12-01730-s001.zip › supplemenary/SupplTablesS1-S5.xlsx]

## Sheet: Table S1
	Table S1. Estimated long-term Ne values for the studied populations.
Continent	Population	Sample size	Ne	5%CI	95%CI
Northeast Europe	Lithuania	406	5552	5236	5785
	Latvia	7	4126	3653	4535
	Estonia	42	5967	5539	6491
	Finland	20	5311	4859	5833
	Saami Kola	8	3140	2479	3396
	Saami	13	2823	2592	3178
East Europe	Belarus	8	4233	3758	4715
	Poland	5	3660	3247	4067
	Central Russia	2	5510	5141	5914
	South Russia	4	2445	2174	3003
	Slovakia	15	5913	5383	6303
	Slovenia	15	5849	5600	6584
Siberia	Mansi	23	5510	5141	5914
	Khanty	10	3298	2813	3652

## Sheet: Table S2
Table S2. Weir and Cockerham FST estimates between pairs of studied populations
Population	Estonia	Belarus	C_Russia	Finland	Khanty	Latvia	Mansi	Lithuania	Poland	S_Russia	Saami	Saami_Kola	Slovakia	Slovenia
Estonia	0
Belarus	0.00158613	0
C_Russia	0.00158267	0.00029091	0
Finland	0.00241496	0.00421417	0.00324707	0
Khanty	0.0531591	0.0572232	0.0560857	0.0491682	0
Latvia	0.00075109	0.00240528	0.00174807	0.0044367	0.0580084	0
Mansi	0.016142	0.0171919	0.0129043	0.0143408	0.0137039	0.017879	0
Lithuania	0.00153064	0.00188561	0.00281469	0.00516367	0.0565168	0.0010016	0.0190184	0
Poland	0.00038154	6.334e-05	0.00022738	0.00301162	0.0522885	0.00165978	0.013524	0.0010427	0
S_Russia	0.0107	0.0121737	0.0127444	0.00946433	0.0535366	0.0136141	0.0169945	0.0129627	0.0113104	0
Saami	0.0349975	0.0395107	0.0239191	0.031346	0.0508785	0.0393641	0.0288358	0.0382609	0.0362774	0.0382159	0
Saami_Kola	0.019165	0.0227718	0.0225305	0.0163838	0.0470115	0.0227275	0.0190328	0.0223167	0.0200174	0.0226051	0.0261051	0
Slovakia	0.00222149	0.00103561	0.00088734	0.00459868	0.055654	0.00273462	0.0172137	0.00291479	0.00086988	0.0130389	0.0379661	0.0217448	0
Slovenia	0.00293733	0.00218048	0.00152089	0.00528422	0.057552	0.00392721	0.0188282	0.00372086	0.0014311	0.0134677	0.0395455	0.0233286	0.0008483	0

## Sheet: Table S3_S4
	Table S3. Calculated divergence time in years between pair of continents
	Population	Estonia	Belarus	C_Russia	Finland	Khanty	Latvia	Mansi	Lithuania	Poland	S_Russia	Saami Sweden	Saami_Kola	Slovakia	Slovenia
	Estonia	0
	Belarus	405	0
	C_Russia	454	71	0
	Finland	682	1008	880	0
	Khanty	12652	11094	12709	10851	0
	Latvia	190	503	421	1049	11091	0
	Mansi	4669	4224	3578	3907	3038	4346	0
	Lithuania	441	462	779	1406	12871	242	5310	0
	Poland	92	12	52	676	9341	323	3121	240	0
	S_Russia	2262	2045	2551	1844	7899	2252	3409	2608	1736	0
	Saami Sweden	7828	7111	5043	6476	7990	6976	6095	8168	5989	5131	0
	Saami_Kola	4406	4246	4928	3490	7750	4176	4155	4904	3437	3192	3943	0
	Slovakia	92	263	254	1293	13185	687	4958	837	208	2742	8453	4975	0
	Slovenia	2262	550	432	1478	13554	981	5397	1062	340	2811	8747	5304	250	0
	Table S4. Calculated divergence time in years with 95% CI, between pair of continents
		Northeast Europe	East Europe	Siberia	Saami	Lithuania
	Northeast Europe	0
	East Europe	996	0
	Siberia	8212	7706	0
	Saami	5803	4866	6498	0
	Lithuania	696	998	9091	6536	0

## Sheet: Table S5
Table S5. Lithuanian individuals excluded from the selection analyses.
ID1	ID2	Kinship		PCA outliers		List of outliers removed from further analysis
1401	356	0.5		197		1	197	PCA outliers
793	294	0.25		246		2	246	PCA outliers
665	614	0.25		236		3	236	PCA outliers
665	616	0.25		793		4	793	PCA outliers
778	294	0.24		294		5	294	PCA outliers	Kinship
348	376	0.24		356		6	356	PCA outliers
				1075		7	1075	PCA outliers	Kinship
				1105		8	1105	PCA outliers
				235		9	235	PCA outliers
				314		11	314	PCA outliers
				813		12	788	PCA outliers
				333		13	665	PCA outliers	Kinship
				1074		14	614		Kinship
				788		15	813	PCA outliers
				665		16	333	PCA outliers
						17	1074	PCA outliers
						18	376		Kinship
